# Supplementary material for: Unraveling Botulinum Neurotoxin A Light-Chain-Induced Signaling Pathways: A Phosphoproteomic Analysis in a Controlled Cellular Model
Source: Int J Mol Sci. 2025 May 28;26(11):5168. doi: 10.3390/ijms26115168 (PMC12155306; doi:10.3390/ijms26115168)
Supplement: Supplementary file 1 [file ijms-26-05168-s001.zip]

Archive with 1 entries (1 files):
- ijms-3580054-supplementary.xlsx
