# Supplementary material for: Unraveling Botulinum Neurotoxin A Light-Chain-Induced Signaling Pathways: A Phosphoproteomic Analysis in a Controlled Cellular Model
Source: Int J Mol Sci. 2025 May 28;26(11):5168. doi: 10.3390/ijms26115168 (PMC12155306; doi:10.3390/ijms26115168)
Supplement: Supplementary file 1 [file ijms-26-05168-s001.zip › ijms-3580054-supplementary.xlsx]

## Sheet: FC≥1.5 A_vs_C
Name	Gene Symbol	Uniprot	A_Phos/ Unphos	C_Phos/ Unphos	FC≥1.5 A_vs_C
Cyclin B1 (Phospho-Ser147)	Ccnb1	P24860	2.94553	0.410923	7.16807
p53 (Phospho-Ser378)	Tp53	P02340	3.15217	0.771171	4.08752
Estrogen Receptor-alpha (Phospho-Ser167)	Esr1	P19785	1.30472	0.345683	3.77432
4E-BP1 (Phospho-Ser65)	Eif4ebp1	Q60876	0.133771	0.0366755	3.64742
Caspase 6 (Phospho-Ser257)	Casp6	O08738	0.576566	0.158378	3.64044
PKC alpha (Phospho-Tyr657)	Prkca	P20444	1.78526	0.53692	3.325
LYN (Phospho-Tyr507)	Lyn	P25911	0.140521	0.0425215	3.30471
IKK-gamma (Phospho-Ser31)	Ikbkg	O88522	0.600355	0.183168	3.27761
VAV2 (Phospho-Tyr142)	Vav2	Q60992	1.68127	0.515956	3.25856
Amyloid beta A4 (Phospho-Thr743/668)	App	P12023	1.73446	0.544416	3.18592
Estrogen Receptor-alpha (Phospho-Ser106)	Esr1	P19785	0.150953	0.0481493	3.1351
P70S6K (Phospho-Ser424)	Rps6kb1	Q8BSK8	1.93151	0.637162	3.03142
EGFR (Phospho-Ser1070)	Egfr	Q01279	0.364026	0.1226	2.96922
FAK (Phospho-Tyr397)	Ptk2	P34152	1.60028	0.54414	2.94094
ACC1 (Phospho-Ser80)	Acaca	Q5SWU9	0.240978	0.0824811	2.92162
AKT1 (Phospho-Thr308)	Akt1	P31750	1.52269	0.521547	2.91956
Elk1 (Phospho-Thr417)	Elk1	P41969	1.60075	0.557496	2.87131
PKD1/PKC mu (Phospho-Ser205)	Prkd1	Q62101	1.75853	0.632657	2.7796
CD19 (Phospho-Tyr531)	Cd19	P25918	1.99813	0.719287	2.77793
Caspase 9 (Phospho-Ser144)	Casp9	Q8C3Q9	2.02913	0.740298	2.74096
CREB (Phospho-Ser142)	Creb1	Q01147	1.14414	0.433825	2.63734
AurA (Phospho-Thr288)	Aurka	P97477	1.45243	0.564991	2.57071
MKK6/MAP2K6 (Phospho-Ser207)	Map2k6	P70236	0.450149	0.176121	2.5559
Caspase 9 (Phospho-Thr125)	Casp9	Q8C3Q9	1.09596	0.433726	2.52685
MEF2A (Phospho-Ser408)	Mef2a	Q60929	0.379707	0.15051	2.52281
AKT1 (Phospho-Thr450)	Akt1	P31750	1.05923	0.425933	2.48684
Tau (Phospho-Ser235)	Mapt	P10637	0.060359	0.0245053	2.4631
VEGFR2 (Phospho-Tyr951)	Kdr	P35918	0.0958155	0.0395877	2.42033
BAD (Phospho-Ser136)	Bad	Q61337	1.97566	0.823741	2.3984
CDK5 (Phospho-Tyr15)	Cdk5	P49615	0.469822	0.198104	2.37159
CaMK2A (Phospho-Thr286)	Camk2a	P11798	0.741627	0.317079	2.33893
PTEN (Phospho-Ser380)	Pten	O08586	0.346523	0.149996	2.31021
Gab1 (Phospho-Tyr627)	Gab1	Q9QYY0	1.56136	0.693032	2.25295
Elk1 (Phospho-Ser389)	Elk1	P41969	0.709729	0.318847	2.22592
PAK1/2/3 (Phospho-Ser141)	Pak1/Pak2/Pak3	O88643/Q8CIN4/Q61036	1.26818	0.57385	2.20995
FAK (Phospho-Ser910)	Ptk2	P34152	0.449444	0.203974	2.20345
Elk1 (Phospho-Ser383)	Elk1	P41969	1.66667	0.760539	2.19143
PTEN (Phospho-Ser370)	Pten	O08586	0.399293	0.182635	2.18629
Smad3 (Phospho-Ser204)	Smad3	Q8BUN5	0.876833	0.402594	2.17796
mTOR (Phospho-Ser2481)	Mtor	Q9JLN9	1.89778	0.878221	2.16093
mTOR (Phospho-Ser2448)	Mtor	Q9JLN9	3.47771	1.66093	2.09383
Caspase 9 (Phospho-Tyr153)	Casp9	Q8C3Q9	1.05474	0.507406	2.0787
DAB1 (Phospho-Tyr220)	Dab1	P97318	1.26653	0.61515	2.0589
PAK3 (Phospho-Ser154)	Pak3	Q61036	0.865417	0.423899	2.04156
VASP (Phospho-Ser238)	Vasp	P70460	0.785647	0.385756	2.03664
Ret (Phospho-Tyr905)	Ret	P35546	1.07158	0.533107	2.01006
STAT5A (Phospho-Ser780)	Stat5a	P42230	0.0685849	0.0341532	2.00815
Claudin 3 (Phospho-Tyr219)	Cldn3	Q9Z0G9	1.23283	0.615618	2.00259
G3BP-1 (Phospho-Ser232)	G3bp1	P97855	0.913613	0.456504	2.00132
LIMK1 (Phospho-Thr508)	Limk1	P53668	0.868809	0.435401	1.99542
Calmodulin (Phospho-Thr79/Ser81)	Calm1	P0DP26	0.847826	0.428635	1.97797
Dok-1 (Phospho-Tyr362)	Dok1	P97465	1.13051	0.580835	1.94636
FKHR (Phospho-Ser256)	Foxo1	Q9R1E0	0.959649	0.508225	1.88824
FKHR (Phospho-Ser256)	Foxo1	Q9R1E0	0.959649	0.508225	1.88824
SYK (Phospho-Tyr525)	Syk	P48025	0.12844	0.0687941	1.86703
Cyclin E1 (Phospho-Thr77)	Ccne1	Q61457	0.09595	0.0514443	1.86513
FKHR/FOXO1A (Phospho-Ser329)	Foxo3	Q9WVH4	1.14444	0.615322	1.85991
SYK (Phospho-Tyr348)	Syk	P48025	0.830703	0.446838	1.85907
PTEN (Phospho-Ser380/Thr382/Thr383)	Pten	O08586	0.357914	0.193777	1.84704
BCL-2 (Phospho-Ser70)	Bcl2	P10417	1.98512	1.08037	1.83745
EEF2 (Phospho-Thr56)	Eef2	P58252	0.308418	0.168802	1.8271
Synuclein alpha (Phospho-Tyr133)	Snca	O55042	1.85859	1.0187	1.82447
LCK (Phospho-Tyr192)	Lck	P06240	0.670418	0.367937	1.8221
LAT (Phospho-Tyr171)	Lat	O54957	0.667727	0.366579	1.82151
JunB (Phospho-Ser259)	Junb	P09450	0.886894	0.495014	1.79166
PAK1/2 (Phospho-Ser199)	Pak1/Pak2	O88643/Q8CIN4	1.40123	0.787727	1.77883
MAP3K8/COT (Phospho-Thr290)	Map3k8	Q07174	0.702703	0.397906	1.766
p44/42 MAPK (Phospho-Thr202)	Mapk3	Q63844	1.9691	1.11922	1.75935
DARPP-32 (Phospho-Thr75)	Ppp1r1b	Q60829	1.04435	0.595047	1.75506
SP1 (Phospho-Thr739)	Sp1	O89090	1.78537	1.02203	1.74688
VEGFR2 (Phospho-Tyr1214)	Kdr	P35918	0.0382579	0.0221249	1.72918
MKP-1 (Phospho-Ser359)	Dusp1	P28563	0.888889	0.515937	1.72286
BAD (Phospho-Ser155)	Bad	Q61337	0.814961	0.47319	1.72227
HSP90 co-chaperone Cdc37 (Phospho-Ser13)	Cdc37	Q61081	1.20278	0.699067	1.72056
AKT1 (Phospho-Ser473)	Akt1	P31750	2.28406	1.33555	1.71021
Chk2 (Phospho-Thr387)	Chek2	Q9Z265	0.468638	0.276029	1.69779
CDK7 (Phospho-Thr170)	Cdk7	Q03147	0.982716	0.59161	1.66109
14-3-3 zeta (Phospho-Ser58)	Ywhaz	P63101	2.35393	1.41778	1.6603
EGFR (Phospho-Tyr1172)	Egfr	Q01279	0.150651	0.0907817	1.65948
Cyclin D3 (Phospho-Thr283)	Ccnd3	P30282	0.347059	0.210588	1.64805
Raf1 (Phospho-Ser338)	Raf1	Q99N57	0.714477	0.438202	1.63047
FGFR1 (Phospho-Tyr766)	Fgfr1	P16092	1.08362	0.666954	1.62473
4E-BP1 (Phospho-Thr45)	Eif4ebp1	Q60876	9.49055	5.87117	1.61647
Dok-1 (Phospho-Tyr398)	Dok1	P97465	0.862524	0.535233	1.61149
NFkB-p105/p50 (Phospho-Ser927)	Nfkb1	P25799	0.0933504	0.0579483	1.61092
HDAC5 (Phospho-Ser498)	Hdac5	Q9Z2V6	1.95841	1.21794	1.60797
NFkB-p105/p50 (Phospho-Ser893)	NFKB1	P25799	0.620079	0.386136	1.60585
Cortactin (Phospho-Tyr421)	Cttn	Q60598	1.01538	0.636809	1.59449
HSP90B (Phospho-Ser254)	Hsp90ab1	P11499	0.817241	0.512869	1.59347
Synaptotagmin (Phospho-Thr202)	Syt1	P46096	0.818841	0.514944	1.59015
Shc (Phospho-Tyr349)	Shc1	P98083	0.139057	0.0876618	1.58629
BAD (Phospho-Ser91/128)	Bad	Q61337	1.39726	0.884519	1.57968
CDC25C (Phospho-Ser216)	Cdc25c	P48967	0.136195	0.0867085	1.57073
PKR (Phospho-Thr451)	Eif2ak2	Q03963	1.85752	1.20173	1.5457
FKHRL1/FOXO3A (Phospho-Ser253)	Foxo3	Q9WVH4	0.703704	0.457218	1.5391
Src (Phospho-Ser75)	Src	P05480	0.455373	0.296167	1.53756
IKK-beta (Phospho-Tyr188)	Ikbkb	O88351	0.671658	0.440177	1.52588
KSR (Phospho-Ser392)	Ksr1	Q61097	1.5942	1.05116	1.51661
AKT1S1 (Phospho-Thr246)	Akt1s1	Q9D1F4	0.152848	0.100848	1.51563
VAV1 (Phospho-Tyr174)	Vav1	P27870	0.619433	0.409941	1.51103
Tau (Phospho-Thr212)	Mapt	P10637	0.240486	0.159243	1.51018
P70S6K (Phospho-Ser371)	Rps6kb1	Q8BSK8	1.33563	0.885086	1.50904
ACC1 (Phospho-Ser79)	Acaca	Q5SWU9	0.709726	0.471072	1.50662
BRCA1 (Phospho-Ser1524)	Brca1	P48754	0.243807	0.162	1.50498
JunD (Phospho-Ser255)	Jund	P15066	1.09926	0.732628	1.50044
PAK1 (Phospho-Ser204)	Pak1	O88643	1.51381	2.27437	0.665596
ATP1A1/Na+K+ ATPase1 (Phospho-Ser23)	Atp1a1	Q8VDN2	0.889213	1.33826	0.664454
Connexin 43 (Phospho-Ser367)	Gja1	P23242	0.935933	1.41657	0.660703
M-CSF Receptor (Phospho-Tyr561)	Csf1r	P09581	1.58469	2.41538	0.656081
NFkB-p65 (Phospho-Thr435)	Rela	Q04207	1.66135	2.53458	0.655472
Integrin beta-3 (Phospho-Tyr773)	Itgb3	O54890	1.71025	2.61083	0.655059
NFkB-p65 (Phospho-Thr505)	Rela	Q04207	0.552988	0.852541	0.648635
Kv1.3/KCNA3 (Phospho-Tyr135)	Kcna3	P16390	2.56796	3.99227	0.643234
CK1-alpha (Phospho-Thr321)	Csnk1a1	Q8BK63	3.24695	5.05779	0.641971
PDGFR beta (Phospho-Tyr751)	Pdgfrb	P05622	0.804408	1.25731	0.639785
Smad2/3 (Phospho-Thr8)	Smad2/Smad3	Q62432/Q8BUN5	1.40495	2.1998	0.638673
RelB (Phospho-Ser552)	Relb	Q04863	1.84283	2.94401	0.625959
BTK (Phospho-Tyr223)	Btk	P35991	1.40125	2.24246	0.62487
14-3-3 theta/tau (Phospho-Ser232)	Ywhaq	P68254	1.40921	2.28137	0.617706
STAM2 (Phospho-Tyr192)	Stam2	O88811	5.32493	8.63837	0.616428
PLK1 (Phospho-Thr210)	Plk1	Q07832	0.756133	1.23398	0.612759
Raf1 (Phospho-Ser43)	Raf1	Q99N57	0.498403	0.836705	0.595673
Myc (Phospho-Thr58)	Myc	P01108	0.863551	1.47402	0.585847
AMPK beta1 (Phospho-Ser182)	Prkaa1	Q5EG47	0.129506	0.224043	0.578039
PLCG2 (Phospho-Tyr1217)	Plcg2	Q8CIH5	0.745734	1.31264	0.56812
HER2 (Phospho-Thr686)	Erbb2	P70424	1.475	2.65456	0.555649
NFAT4 (Phospho-Ser165)	Nfatc3	P97305	0.53964	0.972426	0.554942
Raf1 (Phospho-Tyr341)	Raf1	Q99N57	0.694228	1.25287	0.554109
CaMK2-beta/gamma/delta (Phospho-Thr287)	Camk2b/Camk2g/Camk2d	P28652/Q923T9/Q6PHZ2	0.347212	0.650163	0.534039
Chk1 (Phospho-Ser280)	Chek1	O35280	1.28312	2.41705	0.530861
Zap-70 (Phospho-Tyr292)	Zap70	P43404	0.738095	1.45259	0.508124
mTOR (Phospho-Thr2446)	Mtor	Q9JLN9	1.44444	2.86278	0.50456
PECAM-1 (Phospho-Tyr713)	Pecam1	Q08481	0.0680139	0.135758	0.500995
Pyk2 (Phospho-Tyr881)	Ptk2b	Q9QVP9	0.437622	0.876654	0.499196
MEK1 (Phospho-Thr291)	Map2k1	P31938	0.240132	0.488087	0.491985
Rb (Phospho-Ser811)	Rb1	P13405	0.735818	1.51384	0.486062
Pim-1 (Phospho-Tyr309)	Pim1	P06803	0.882474	1.82878	0.482549
GAP43 (Phospho-Ser41)	Gap43	P06837	1.20463	2.51397	0.479173
Keratin 8 (Phospho-Ser432)	Krt8	P11679	3.17341	7.04103	0.450702
Integrin beta-4 (Phospho-Tyr1510)	Itgb4	A2A863	1.28597	2.88224	0.446171
Src (Phospho-Tyr529)	Src	P05480	0.393298	0.881899	0.445967
Smad1 (Phospho-Ser465)	Smad1	P70340	0.459402	1.0323	0.445029
GATA1 (Phospho-Ser310)	Gata1	P17679	0.856094	1.95471	0.437966
EGFR (Phospho-Tyr1110)	Egfr	Q01279	0.697009	1.64375	0.424036
MEK1 (Phospho-Ser298)	Map2k1	P31938	0.733737	1.80947	0.405499
FER (Phospho-Tyr402)	Fer	P70451	1.23839	3.44993	0.358962
CaMK1-alpha (Phospho-Thr177)	Camk1	Q91YS8	0.581486	1.74547	0.33314
AMPK1/AMPK2 (Phospho-Thr183/172)	Prkaa1	Q5EG47	0.520747	2.31527	0.224919
Abl1 (Phospho-Tyr204)	Abl1	P00520	0.117541	0.0415559	2.8285
p53 (Phospho-Thr18)	Tp53	P02340	1.24324	0.616282	2.01733
E2F1 (Phospho-Thr433)	E2f1	Q61501	0.53418	0.859885	0.621222
CaMK4 (Phospho-Thr196/200)	Camk4	P08414	0.564232	0.913354	0.617758
AKT1 (Phospho-Tyr474)	Akt1	P31750	0.0463792	0.0752313	0.616489
WASP (Phospho-Tyr290)	Was	P70315	0.419152	0.683604	0.613151
Raf1 (Phospho-Ser296)	Raf1	Q99N57	0.746341	1.23156	0.606013
NFkB-p100/p52 (Phospho-Ser869)	Nfkb2	Q9WTK5	0.533265	0.895765	0.595318
CDK1/CDC2 (Phospho-Tyr15)	Cdk1	P11440	1.25847	2.13371	0.589806
HSP90B (Phospho-Ser226)	Hsp90ab1	P11499	3.93677	6.77887	0.580741
Actin Pan (a/b/g) (Phospho-Tyr55/53)	Actb/Actg1	P60710/P63260	0.423135	0.731747	0.578254
IRS-1 (Phospho-Ser636)	Irs1	P35569	1.16981	2.0492	0.570863
Cyclin B1 (Phospho-Ser126)	Ccnb1	P24860	0.352615	0.634771	0.5555
EGFR (Phospho-Tyr1092)	Egfr	Q01279	0.446337	0.866538	0.515081
Pyk2 (Phospho-Tyr580)	Ptk2b	Q9QVP9	0.260241	0.546906	0.475842
Tau (Phospho-Ser396)	Mapt	P10637	0.132133	0.279871	0.472122
TYK2 (Phospho-Tyr1054)	Tyk2	Q9R117	0.531746	1.17452	0.452736
ERK3 (Phospho-Ser189)	Mapk6	Q61532	0.938406	2.09527	0.447869
Smad3 (Phospho-Ser213)	Smad3	Q8BUN5	2.15385	5.53449	0.389168
c-Jun (Phospho-Tyr170)	Jun	P05627	0.365651	1.05949	0.345121
PDK1 (Phospho-Ser241)	Pdpk1	Q9Z2A0	0.160802	0.481782	0.333764
p130Cas (Phospho-Tyr410)	Bcar1	Q61140	0.831858	3.51752	0.23649
HSL (Phospho-Ser554)	Lipe	P54310	0.337662	1.61186	0.209486

## Sheet: FC≥1.5 B_vs_C 
Name	Gene Symbol	Uniprot	B_Phos/ Unphos	C_Phos/ Unphos	FC≥1.5 B_vs_C
4E-BP1 (Phospho-Ser65)	Eif4ebp1	Q60876	0.333124	0.0366755	9.08303
CD19 (Phospho-Tyr531)	Cd19	P25918	6.13235	0.719287	8.52559
LYN (Phospho-Tyr507)	Lyn	P25911	0.215289	0.0425215	5.06306
VEGFR2 (Phospho-Tyr1214)	Kdr	P35918	0.0956261	0.0221249	4.3221
VAV2 (Phospho-Tyr142)	Vav2	Q60992	2.17481	0.515956	4.21512
AurA (Phospho-Thr288)	Aurka	P97477	2.27002	0.564991	4.01779
Estrogen Receptor-alpha (Phospho-Ser106)	Esr1	P19785	0.191629	0.0481493	3.97989
Shc (Phospho-Tyr349)	Shc1	P98083	0.347358	0.0876618	3.96247
MEF2A (Phospho-Ser408)	Mef2a	Q60929	0.538774	0.15051	3.57966
NFkB-p105/p50 (Phospho-Ser893)	Nfkb1	P25799	1.35689	0.386136	3.51403
HDAC5 (Phospho-Ser259)	Hdac5	Q9Z2V6	1.34327	0.405391	3.31351
Tau (Phospho-Ser235)	Mapt	P10637	0.0808984	0.0245053	3.30126
ACC1 (Phospho-Ser80)	Acaca	Q5SWU9	0.263188	0.0824811	3.19089
Cortactin (Phospho-Tyr421)	Cttn	Q60598	1.97657	0.636809	3.10387
STAT5A (Phospho-Ser780)	Stat5a	P42230	0.101294	0.0341532	2.96587
p53 (Phospho-Thr18)	Tp53	P02340	1.80524	0.616282	2.92924
LAT (Phospho-Tyr171)	Lat	O54957	1.07021	0.366579	2.91944
AKT1 (Phospho-Thr308)	Akt1	P31750	1.49602	0.521547	2.86842
MKK6/MAP2K6 (Phospho-Ser207)	Map2k6	P70236	0.482557	0.176121	2.73991
HER2 (Phospho-Tyr1221/Tyr1222)	Erbb2	P70424	0.563821	0.208933	2.69858
Elk1 (Phospho-Thr417)	Elk1	P41969	1.45243	0.557496	2.60528
IkB-epsilon (Phospho-Ser22)	Nfkbie	O54910	0.183274	0.0704349	2.60204
CaMK2A (Phospho-Thr286)	Camk2a	P11798	0.824825	0.317079	2.60132
Tau (Phospho-Ser214)	Mapt	P10637	0.688223	0.26458	2.60119
Integrin beta-1 (Phospho-Thr788)	Itgb1	P09055	1.2133	0.472873	2.5658
p53 (Phospho-Ser378)	Tp53	P02340	1.96512	0.771171	2.54822
Claudin 3 (Phospho-Tyr219)	Cldn3	Q9Z0G9	1.53736	0.615618	2.49725
PKD1/PKC mu (Phospho-Ser205)	Prkd1	Q62101	1.57157	0.632657	2.48409
CREB (Phospho-Ser142)	Creb1	Q01147	1.07309	0.433825	2.47355
PKC alpha (Phospho-Tyr657)	Prkca	P20444	1.3099	0.53692	2.43966
EGFR (Phospho-Ser1070)	Egfr	Q01279	0.292727	0.1226	2.38767
Amyloid beta A4 (Phospho-Thr743/668)	App	P12023	1.29218	0.544416	2.37352
PTEN (Phospho-Ser370)	Pten	O08586	0.433108	0.182635	2.37144
IKK-gamma (Phospho-Ser31)	Ikbkg	O88522	0.43383	0.183168	2.36848
AKT1 (Phospho-Ser473)	Akt1	P31750	3.1478	1.33555	2.35693
PDGFR alpha (Phospho-Tyr849)	Pdgfra	P26618	3.26171	1.39309	2.34135
VEGFR2 (Phospho-Tyr951)	Kdr	P35918	0.0918585	0.0395877	2.32038
MARCKS (Phospho-Ser158)	Marcks	P26645	1.15839	0.500397	2.31493
LIMK1 (Phospho-Thr508)	Limk1	P53668	1.0075	0.435401	2.31396
Stathmin 1 (Phospho-Ser15)	Stmn1	P54227	0.802186	0.347284	2.30988
Tau (Phospho-Thr212)	Mapt	P10637	0.366342	0.159243	2.30053
Epo-R (Phospho-Tyr368)	Epor	P14753	1.11759	0.491148	2.27547
FKHR/FOXO1A (Phospho-Ser329)	Foxo3	Q9WVH4	1.39538	0.615322	2.26772
BCR (Phospho-Tyr177)	Bcr	Q6PAJ1	0.822594	0.365783	2.24886
ATRIP (Phospho-Ser68/72)	Atrip	Q8BMG1	0.123897	0.0559111	2.21596
p38 MAPK (Phospho-Tyr182)	Mapk14	P47811	0.346637	0.16211	2.13828
LCK (Phospho-Tyr192)	Lck	P06240	0.781094	0.367937	2.1229
mTOR (Phospho-Ser2481)	Mtor	Q9JLN9	1.85931	0.878221	2.11713
EEF2 (Phospho-Thr56)	Eef2	P58252	0.355355	0.168802	2.10516
Chk2 (Phospho-Thr383)	Chek2	Q9Z265	0.944394	0.44891	2.10375
PAK1/2/3 (Phospho-Ser141)	Pak1/Pak2/Pak3	O88643/Q8CIN4/Q61036	1.20686	0.57385	2.1031
Tyrosine Hydroxylase (Phospho-Ser8)	Th	P24529	0.829983	0.403902	2.05491
FAK (Phospho-Tyr861)	Ptk2	P34152	1.27297	0.623348	2.04215
Gab1 (Phospho-Tyr627)	Gab1	Q9QYY0	1.41484	0.693032	2.04153
RSK1/2/3/4 (Phospho-Ser221/227/218/232)	Rps6ka1/Rps6ka2/Rps6ka3	P18653/Q9WUT3/P18654	1.08761	0.535037	2.03277
Mnk1 (Phospho-Thr385)	Mknk1	O08605	1.81447	0.895965	2.02515
GluR2 (Phospho-Ser880)	Gria2	P23819	0.0739139	0.0367528	2.01111
PTEN (Phospho-Ser380/Thr382/Thr383)	Pten	O08586	0.388081	0.193777	2.00272
PDGFR beta (Phospho-Tyr740)	Pdgfrb	P05622	2.6032	1.30202	1.99935
IkB-alpha (Phospho-Tyr42)	Nfkbia	Q9Z1E3	0.939135	0.470918	1.99426
CREB (Phospho-Ser129)	Creb1	Q01147	1.65862	0.836578	1.98262
p53 (Phospho-Ser20)	Tp53	P02340	0.306789	0.155311	1.97533
IRS-1 (Phospho-Ser312)	Irs1	P35569	0.865277	0.439678	1.96798
MSK1 (Phospho-Thr581)	Rps6ka5	Q8C050	0.550864	0.280413	1.96447
PAK3 (Phospho-Ser154)	Pak3	Q61036	0.823753	0.423899	1.94328
HDAC5 (Phospho-Ser498)	Hdac5	Q9Z2V6	2.35906	1.21794	1.93693
Androgen Receptor (Phospho-Ser213)	Ar	P19091	1.19552	0.619247	1.93061
Chk2 (Phospho-Thr387)	Chek2	Q9Z265	0.531733	0.276029	1.92637
14-3-3 zeta (Phospho-Ser58)	Ywhaz	P63101	2.706	1.41778	1.90862
Calmodulin (Phospho-Thr79/Ser81)	Calm1	P0DP26	0.814633	0.428635	1.90053
P95/NBS1 (Phospho-Ser343)	Nbn	Q9R207	0.421943	0.222161	1.89926
Cyclin D3 (Phospho-Thr283)	Ccnd3	P30282	0.397987	0.210588	1.88989
mTOR (Phospho-Ser2448)	Mtor	Q9JLN9	3.12773	1.66093	1.88312
BRCA1 (Phospho-Ser1524)	Brca1	P48754	0.304497	0.162	1.87962
MKK4/SEK1 (Phospho-Thr261)	Map2k4	P47809	0.263448	0.141665	1.85966
AKT1 (Phospho-Thr72)	Akt1	P31750	0.470693	0.254438	1.84993
Caspase 2 (Phospho-Ser157)	Casp2	P29594	1.30153	0.71184	1.8284
DAPP1 (Phospho-Tyr139)	Dapp1	Q9QXT1	1.37102	0.75013	1.82771
Caspase 9 (Phospho-Thr125)	Casp9	Q8C3Q9	0.7922	0.433726	1.8265
Smad3 (Phospho-Ser204)	Smad3	Q8BUN5	0.728647	0.402594	1.80988
HSP90B (Phospho-Ser254)	Hsp90ab1	P11499	0.92324	0.512869	1.80015
Caspase 9 (Phospho-Tyr153)	Casp9	Q8C3Q9	0.911599	0.507406	1.79659
FAK (Phospho-Tyr397)	Ptk2	P34152	0.977366	0.54414	1.79617
FAK (Phospho-Tyr397)	Ptk2	P34152	0.977366	0.54414	1.79617
FKHR (Phospho-Ser256)	Foxo1	Q9R1E0	0.90627	0.508225	1.78321
p53 (Phospho-Ser46)	Tp53	P02340	4.16347	2.33694	1.78159
CDK5 (Phospho-Tyr15)	Cdk5	P49615	0.352784	0.198104	1.7808
NFkB-p105/p50 (Phospho-Ser927)	Nfkb1	P25799	0.102769	0.0579483	1.77346
SYK (Phospho-Tyr348)	Syk	P48025	0.788652	0.446838	1.76496
Synuclein alpha (Phospho-Tyr125)	Snca	O55042	1.21764	0.690615	1.76312
Tau (Phospho-Ser356)	Mapt	P10637	0.0768451	0.0437913	1.7548
Cyclin E1 (Phospho-Thr77)	Ccne1	Q61457	0.0901731	0.0514443	1.75283
BAD (Phospho-Ser91/128)	Bad	Q61337	1.54587	0.884519	1.7477
Caspase 6 (Phospho-Ser257)	Casp6	O08738	0.274522	0.158378	1.73334
P70S6K (Phospho-Ser424)	Rps6kb1	Q8BSK8	1.08928	0.637162	1.70958
CREB (Phospho-Ser133)	Creb1	Q01147	2.06059	1.20721	1.7069
Zap-70 (Phospho-Tyr493)	Zap70	P43404	0.670004	0.39973	1.67614
MKP-1 (Phospho-Ser359)	Dusp1	P28563	0.862437	0.515937	1.67159
MKK7/MAP2K7 (Phospho-Ser271)	Map2k7	Q8CE90	0.505291	0.302382	1.67103
p53 (Phospho-Ser9)	Tp53	P02340	1.01715	0.614974	1.65397
BCL-2 (Phospho-Ser70)	Bcl2	P10417	1.77847	1.08037	1.64618
JunD (Phospho-Ser255)	Jund	P15066	1.20413	0.732628	1.64358
BAD (Phospho-Ser136)	Bad	Q61337	1.35318	0.823741	1.64273
SYK (Phospho-Tyr525)	Syk	P48025	0.112888	0.0687941	1.64095
EGFR (Phospho-Tyr1172)	Egfr	Q01279	0.14886	0.0907817	1.63976
P73 (Phospho-Tyr99)	Tp73	Q9JJP2	0.857822	0.526735	1.62856
NFkB-p65 (Phospho-Ser311)	Rela	Q04207	1.05888	0.652536	1.62272
P90RSK (Phospho-Thr359/Ser363)	Rps6ka1	P18653	0.13286	0.0822923	1.61449
4E-BP1 (Phospho-Thr45)	Eif4ebp1	Q60876	9.46713	5.87117	1.61248
14-3-3 zeta/delta (Phospho-Thr232)	Ywhaz	P63101	0.417122	0.259317	1.60854
Rb (Phospho-Ser780)	Rb1	P13405	0.489855	0.30465	1.60792
Tau (Phospho-Ser396)	Mapt	P10637	0.448163	0.279871	1.60132
IRS-1 (Phospho-Ser323)	Irs1	P35569	0.529782	0.331065	1.60023
DARPP-32 (Phospho-Thr75)	Ppp1r1b	Q60829	0.950116	0.595047	1.59671
PAK1/2 (Phospho-Ser199)	Pak1/Pak2	O88643/Q8CIN4	1.25141	0.787727	1.58863
Survivin (Phospho-Thr117)	Birc5	O70201	1.41651	0.892428	1.58726
AKT1 (Phospho-Thr450)	Akt1	P31750	0.673178	0.425933	1.58048
Dok-1 (Phospho-Tyr362)	Dok1	P97465	0.914831	0.580835	1.57503
CD5 (Phospho-Tyr453)	Cd5	P13379	0.779548	0.498372	1.56419
MAP3K8/COT (Phospho-Thr290)	Map3k8	Q07174	0.61961	0.397906	1.55718
Ephrin B2 (Phospho-Tyr330)	Efnb2	P52800	0.295267	0.189843	1.55533
Estrogen Receptor-alpha (Phospho-Ser104)	Esr1	P19785	0.759381	0.490357	1.54863
IKK-beta (Phospho-Tyr188)	Ikbkb	O88351	0.67959	0.440177	1.5439
Elk1 (Phospho-Ser389)	Elk1	P41969	0.487842	0.318847	1.53002
Synaptotagmin (Phospho-Thr202)	Syt1	P46096	0.781789	0.514944	1.5182
CDC25A (Phospho-Ser124)	Cdc25a	P48964	3.59634	2.37375	1.51504
MEK1 (Phospho-Thr286)	Map2k1	P31938	1.15315	0.76418	1.509
SRF (Phospho-Ser77)	Srf	Q9JM73	0.680481	0.452781	1.50289
Tau (Phospho-Thr181)	Mapt	P10637	1.4297	0.952008	1.50177
P70S6K (Phospho-Thr421)	Rps6kb1	Q8BSK8	0.746302	1.12382	0.664079
Chk1 (Phospho-Ser280)	Chek1	O35280	1.60183	2.41705	0.662723
Opioid Receptor (Phospho-Ser375)	Oprm1	P42866	1.23526	1.87014	0.660517
JNK1/2/3 (Phospho-Thr183/Tyr185)	Mapk8/Mapk9/Mapk10	Q91Y86/Q9WTU6/Q61831	0.735136	1.11304	0.660475
PPAR-gamma (Phospho-Ser112)	Pparg	P37238	0.0482055	0.0732682	0.657932
XIAP (Phospho-Ser87)	Xiap	Q60989	0.605237	0.921104	0.657077
Claudin 7 (Phospho-Tyr210)	Cldn7	Q9Z261	2.14086	3.25903	0.656902
HER2 (Phospho-Thr686)	Erbb2	P70424	1.73601	2.65456	0.653975
Smad2/3 (Phospho-Thr8)	Smad2/Smad3	Q62432/Q8BUN5	1.41637	2.1998	0.643862
p38 MAPK (Phospho-Thr180)	Mapk14	P47811	1.34146	2.08681	0.642829
ALK (Phospho-Tyr1507)	Alk	P97793	2.42257	3.80772	0.636225
GSK3 beta (Phospho-Ser9)	Gsk3b	Q9WV60	1.02258	1.60775	0.636033
Trk B (Phospho-Tyr515)	Ntrk2	P15209	0.473311	0.745714	0.634709
Pyk2 (Phospho-Tyr881)	Ptk2b	Q9QVP9	0.548926	0.876654	0.626161
c-Jun (Phospho-Ser243)	Jun	P05627	0.927938	1.50061	0.618376
CDK1/CDC2 (Phospho-Thr14)	Cdk1	P11440	1.00862	1.63132	0.618283
Zap-70 (Phospho-Tyr292)	Zap70	P43404	0.893955	1.45259	0.615422
Myc (Phospho-Thr58)	Myc	P01108	0.904511	1.47402	0.613634
Kv1.3/KCNA3 (Phospho-Tyr135)	Kcna3	P16390	2.44184	3.99227	0.611641
IKK-gamma (Phospho-Ser85)	Ikbkg	O88522	0.55331	0.910493	0.607703
NFkB-p65 (Phospho-Thr435)	Rela	Q04207	1.50395	2.53458	0.59337
Integrin beta-3 (Phospho-Tyr773)	Itgb3	O54890	1.54521	2.61083	0.591844
ATP1A1/Na+K+ ATPase1 (Phospho-Ser23)	Atp1a1	Q8VDN2	0.790332	1.33826	0.590567
CK1-alpha (Phospho-Thr321)	Csnk1a1	Q8BK63	2.94311	5.05779	0.581897
STAT1 (Phospho-Ser727)	Stat1	P42225	0.347605	0.597664	0.581605
p27Kip1 (Phospho-Ser10)	Cdkn1b	P46414	1.73712	3.00562	0.577958
STAT4 (Phospho-Tyr693)	Stat4	P42228	1.4858	2.59607	0.572327
BTK (Phospho-Tyr223)	Btk	P35991	1.27552	2.24246	0.568804
STAM2 (Phospho-Tyr192)	Stam2	O88811	4.8202	8.63837	0.557999
Ephrin B1 (Phospho-Tyr317)	Efnb1	P52795	0.816424	1.46475	0.55738
Lamin A (Phospho-Ser22)	Lmna	P48678	3.71263	6.83374	0.54328
AMPK beta1 (Phospho-Ser182)	Prkaa1	Q5EG47	0.120538	0.224043	0.538012
Myc (Phospho-Ser62)	Myc	P01108	1.1824	2.20403	0.536472
Raf1 (Phospho-Tyr341)	Raf1	Q99N57	0.669625	1.25287	0.534471
LKB1 (Phospho-Ser428)	Stk11	Q9WTK7	1.00911	1.90405	0.529979
IL-13R/CD213a1 (Phospho-Tyr405)	Il13ra1	O09030	2.31079	4.49977	0.513536
Androgen Receptor (Phospho-Ser650)	Ar	P19091	0.479597	0.958701	0.500257
IR (Phospho-Tyr1361)	Insr	P15208	3.49783	7.37149	0.474508
Rb (Phospho-Ser811)	Rb1	P13405	0.705831	1.51384	0.466253
CaMK1-alpha (Phospho-Thr177)	Camk1	Q91YS8	0.806169	1.74547	0.461864
Rel (Phospho-Ser503)	Rel	P15307	0.450817	0.981386	0.459368
DNA-PK (Phospho-Thr2647)	Prkdc	P97313	0.842312	1.86037	0.452766
Smad1 (Phospho-Ser465)	Smad1	P70340	0.450441	1.0323	0.436349
EGFR (Phospho-Tyr1110)	Egfr	Q01279	0.698813	1.64375	0.425134
GABA-RB (Phospho-Ser434)	Gabrb1	P50571	1.05523	2.4915	0.423531
MEK1 (Phospho-Thr291)	Map2k1	P31938	0.201419	0.488087	0.41267
PLK1 (Phospho-Thr210)	Plk1	Q07832	0.466445	1.23398	0.378001
GAP43 (Phospho-Ser41)	Gap43	P06837	0.923842	2.51397	0.367483
Catenin beta (Phospho-Ser37)	Ctnnb1	Q02248/P30999	0.346559	0.963473	0.359698
Src (Phospho-Tyr529)	Src	P05480	0.274526	0.881899	0.311289
MEK1 (Phospho-Ser298)	Map2k1	P31938	0.545756	1.80947	0.301611
FER (Phospho-Tyr402)	Fer	P70451	1.02136	3.44993	0.296051
GATA1 (Phospho-Ser310)	Gata1	P17679	0.445538	1.95471	0.227931
Keratin 8 (Phospho-Ser432)	Krt8	P11679	1.58409	7.04103	0.22498
Abl1 (Phospho-Tyr204)	Abl1	P00520	0.227179	0.0415559	5.46684
Cyclin B1 (Phospho-Ser147)	Ccnb1	P24860	1.08898	0.410923	2.65009
Estrogen Receptor-alpha (Phospho-Ser167)	Esr1	P19785	0.677739	0.345683	1.96058
PAK2 (Phospho-Ser192)	Pak2	Q8CIN4	1.07827	0.66923	1.61121
Stathmin 1 (Phospho-Ser24)	Stmn1	P54227	0.56228	0.848344	0.662797
LCK (Phospho-Tyr505)	Lck	P06240	1.6172	2.46572	0.655874
ERK3 (Phospho-Ser189)	Mapk6	Q61532	1.36475	2.09527	0.651346
MKK3/MAP2K3 (Phospho-Ser189)	Map2k3	O09110	0.524827	0.818572	0.64115
HSP90B (Phospho-Ser226)	Hsp90ab1	P11499	4.26868	6.77887	0.629704
AMPK1/AMPK2 (Phospho-Thr183/172)	Prkaa1	Q5EG47	1.45487	2.31527	0.628379
FAK (Phospho-Tyr925)	Ptk2	P34152	0.606649	0.971783	0.624264
DDX5/DEAD-box protein 5 (Phospho-Tyr593)	Ddx5	Q61656	2.75981	4.44998	0.620185
IRS-1 (Phospho-Ser794)	Irs1	P35569	1.09081	1.76287	0.618769
IL-4R/CD124 (Phospho-Tyr497)	Il4r	P16382	1.22744	2.0294	0.604831
WAVE1 (Phospho-Tyr125)	Wasf1	Q8R5H6	1.49121	2.53118	0.589138
Pyk2 (Phospho-Tyr580)	Ptk2b	Q9QVP9	0.320807	0.546906	0.586585
Stathmin 1 (Phospho-Ser37)	Stmn1	P54227	0.769917	1.34475	0.572537
HDAC4 (Phospho-Ser632)	Hdac4	Q6NZM9	0.861275	1.51539	0.568353
GluR1 (Phospho-Ser863)	Gria1	P23818	0.655526	1.16876	0.560872
IL-2RA/CD25 (Phospho-Ser268)	Il2ra	P01590	1.47709	2.67568	0.552043
Connexin 43 (Phospho-Ser367)	Gja1	P23242	0.753704	1.41657	0.532062
Merlin (Phospho-Ser10)	Nf2	P46662	1.13848	2.20929	0.515315
p130Cas (Phospho-Tyr410)	Bcar1	Q61140	1.76723	3.51752	0.502409
IRS-1 (Phospho-Ser636)	Irs1	P35569	0.951466	2.0492	0.464311
c-Jun (Phospho-Ser63)	Jun	P05627	0.368719	0.804126	0.458534
Smad3 (Phospho-Ser213)	Smad3	Q8BUN5	2.285	5.53449	0.412866
HSP27 (Phospho-Ser78)	Hspb1	P14602	0.784899	2.10198	0.373409
PKC zeta (Phospho-Thr410)	Prkcz	Q02956	0.66184	1.79215	0.3693
PDK1 (Phospho-Ser241)	Pdpk1	Q9Z2A0	0.170134	0.481782	0.353135
HSL (Phospho-Ser554)	Lipe	P54310	0.200378	1.61186	0.124315

## Sheet:  Data Declaration
Header Name	Definition
Name	Name of the site
Gene Symbol	Gene Symbol of the site protein
Uniprot	Uniprot ID of the site protein
Sample Name_Phospho/Unphospho	The phosphorylation level of each antibody within the group = the mean signal value of the phosphorylated site of the antibody / the mean signal value of the corresponding unphosphorylated site
Experimental Group_vs_Control Group_Ratio	The ratio of phosphorylation level modulation for the same phosphorylated site protein between the two groups in the comparison
FC>=X_Experimental Group vs Control Group	In the comparison of the experimental group vs the control group, phosphorylated site proteins are identified by setting the intergroup ratio >=X or <=1/X (X represents the fold change of intergroup modulation, typically set such that the number of differentially modulated phosphorylated site proteins accounts for 10–30% of the total detected proteins)
Note: Red: Indicates an upregulation of X-fold or more Green: Indicates a downregulation of X-fold or more Orange: Indicates site proteins with high signal value dispersion between two technical replicates in intergroup detection the ratio results are for reference only.
